# Supplementary material for: Germplasm characterization and SDS-PAGE analysis of caper (Capparis spinosa L.) from different provenances
Source: BMC Plant Biol. 2023 Dec 11;23:637. doi: 10.1186/s12870-023-04620-1 (PMC10712055; doi:10.1186/s12870-023-04620-1)
Supplement: Supplementary file 1 — Additional file 1: Table S1.1 is the first supplementary document to Table 1 in the main text. Table S1.2. is the second supplementary document to Table 1 in the main text. Table S2. is the supplementary document to Table 2 in the main text. [file 12870_2023_4620_MOESM1_ESM.xlsx]

## Sheet: Moisture Content
Moisture content of seeds from 8 districts.
Table S1.2 is the second supplementary document to Table 1 in the main text.
District	Repeat 1	Repeat 2	Repeat 3	Average	Standard Deviation
AKS	0.051033	0.0474	0.0626	0.0536777	0.00648103
HYW	0.0641	0.064467	0.062967	0.0638447	0.000638434
HM	0.120433	0.120533	0.086	0.108989	0.0162555
TQQ	0.055	0.0572	0.05793	0.05671	0.00124534
TLF	0.0928	0.0919	0.0962	0.0936333	0.00185173
TGS	0.0635	0.0688	0.0589	0.0637333	0.00404502
YKL	0.0728	0.05997	0.061433	0.0647343	0.00573448
YKG	0.04713	0.0804	0.052	0.0598433	0.0146711

## Sheet: Seed Vigor
Seed vigor of seeds from 8 districts.
District	Repeat 1	Repeat 2	Repeat 3	Average	Standard Deviation
AKS	0.4	0.38	0.36	0.38	0.02
HYW	0.14	0.2	0.25	0.196667	0.0550757
HM	0.3	0.28	0.24	0.273333	0.0305505
TQQ	0.42	0.33	0.38	0.376667	0.0450925
TLF	0.42	0.35	0.25	0.34	0.08544
TGS	0.56	0.44	0.78	0.593333	0.172434
YKL	0.9	0.92	0.8	0.873333	0.064291
YKG	0.88	0.9	0.84	0.873333	0.0305505

## Sheet: Thousand Kernel Weight
Thousand kernel weight of seeds from 8 districts.
District	Repeat 1	Repeat 2	Repeat 3	Average	Standard Deviation
AKS	1.7584	1.625	1.652	1.67847	0.0575862
HYW	2.4052	2.1925	2.2563	2.28467	0.089121
HM	2.281	2.7357	2.2723	2.42967	0.216427
TQQ	2.615	2.8041	2.7231	2.71407	0.0774636
TLF	1.4593	1.389	1.4938	1.44737	0.0436086
TGS	2.7491	2.2759	2.2663	2.43043	0.225365
YKL	6.0091	5.592	6.2142	5.93843	0.25888
YKG	7.2524	7.2332	6.9613	7.14897	0.132932
